# Supplementary material for: Serum proteomic profiles of depressive subtypes
Source: Transl Psychiatry. 2016 Jul 12;6(7):e851–. doi: 10.1038/tp.2016.115 (PMC5545705; doi:10.1038/tp.2016.115)
Supplement: Supplementary Table 1 [file tp2016115x2.xls]

## Sheet: Table S1
Supplemental Table 1. Overview of all measured analytes in NESDA with Myriad RBM Discovery MAP 250+
Analyte abbreviation	Analyte full name	Included in Analyses (Y/N)	Missing rate (%) (for included analytes only)
6Ckine	6Ckine	Y	0.0
APN	Adiponectin	Y	0.2
AgRP	Agouti-Related Protein	N
AldRed	Aldose Reductase	Y	0.3
AACT	Alpha-1-Antichymotrypsin	Y	0.0
AAT	Alpha-1-Antitrypsin	Y	0.1
A1Micro	Alpha-1-microglobulin	Y	0.2
A2Macro	Alpha-2-Macroglobulin	Y	0.0
AFP	Alpha-Fetoprotein	N
AR	Amphiregulin	N
ANG	Angiogenin	Y	0.2
ANG2	Angiopoietin-2	Y	0.1
ACE	Angiotensin-Converting Enzyme	Y	0.0
ATG	Angiotensinogen	Y	0.1
ApoLpA	Apolipoprotein(a)	Y	0.1
ApoA1	Apolipoprotein A-I	Y	0.0
ApoA2	Apolipoprotein A-II	Y	0.0
ApoA4	Apolipoprotein A-IV	Y	0.0
ApoB	Apolipoprotein B	Y	0.0
ApoC1	Apolipoprotein C-I	Y	0.0
ApoC3	Apolipoprotein C-III	Y	0.0
ApoD	Apolipoprotein D	Y	7.5
ApoE	Apolipoprotein E	Y	0.5
ApoH	Apolipoprotein H	Y	0.2
AXL	AxL Receptor Tyrosine Kinase	Y	0.0
BAFF	B cell-activating factor	Y	0.0
BLC	B Lymphocyte Chemoattractant	N
B2M	Beta-2-Microglobulin	Y	0.2
BTC	Betacellulin	N
BDNF	Brain-Derived Neurotrophic Factor	Y	0.1
Cpep	C-peptide	Y	0.3
CRP	C-Reactive protein	Y	1.3
CA125	Cancer Antigen 125	N
CA153	Cancer Antigen 15-3	Y	0.1
CA199	Cancer Antigen 19-9	N
CA724	Cancer Antigen 72-4	N
CEA	Carcinoembryonic Antigen	Y	0.2
CathD	Cathepsin D	Y	0.2
CD5L	CD5 Antigen-like	Y	0.1
CD40	CD 40 antigen	Y	0.1
CD40L	CD 40 Ligand	Y	0.4
Calb	Calbindin	N
CFib	Cellular Fibronectin	Y	28.7
HCC4	Chemokine CC-4	Y	0.0
CgA	Chromogranin-A	Y	2.2
CNTF	Ciliary neurotrophic factor	N
CLU	Clusterin	Y	0.1
Col4	Collagen IV	Y	0.0
C3	Complement C3	Y	0.1
CFHR1	Complement Factor H – Related Protein 1	Y	0.0
Cortisol	Cortisol	Y	0.2
CKMB	Creatine Kinase-MB	Y	6.1
CysC	Cystatin-C	Y	0.0
ESel	E-Selectin	Y	0.1
ENRAGE	EN-RAGE	Y	0.0
ENG	Endoglin	Y	0.0
ES	Endostatin	Y	0.1
Eotax1	Eotaxin -1	Y	11.6
Eotax2	Eotaxin-2	Y	0.3
Eotax3	Eotaxin-3	N
EGF	Epidermal growth factor	Y	0.3
EGFR	Epidermal Growth Factor Receptor	Y	0.1
EPR	Epiregulin	N
EpCAM	Epithelial cell adhesion molecule	N
ENA78	Epithelial-Derived Neutrophil-Activating Protein 78	Y	0.0
Ezrin	Ezrin	N
Fact7	Factor VII	Y	0.1
FASLG	FASLG (FAS) receptor	Y	4.1
FasL	Fas ligand	N
FABPA	Fatty Acid-Binding Protein, adipocyte	Y	0.1
FABPH	Fatty Acid-Binding Protein, heart	N
FABPL	Fatty Acid-Binding Protein, liver	N
FRTN	Ferritin	Y	2.2
FetA	Fetuin A	Y	0.0
FBG	Fibrinogen	N
FGF4	Fibroblast Growth Factor 4	N
FGFB	Fibroblast Growth Factor-basic	N
Fib1C	Fibulin-1C	Y	0.4
FSH	Follicle Stimulating Hormone	Y	2.0
Gal3	Galectin-3	Y	0.1
GSN	Gelsolin	Y	0.2
Glucagon	Glucagon	N
GLP1t	Glucagon-like Peptide 1 total	N
GLP1a	Glucagon-like Peptide 1 active	N
G6Pi	Glucose 6 Phosphate Isomerase	Y	0.0
GSTM1	Glutathione S-Transferase mu	N
GSTa	Glutathione S-Transferase alpha	Y	26.1
GCSF	Granulocyte Colony-Stimulating Factor	N
GMCSF	Granulocyte-Macrophage Colony-Stimulating Factor	N
GH	Human growth hormone	Y	15.5
GROa	Growth-Regulated alpha protein	Y	0.0
HE4	HE4	N
HP	Haptoglobin	Y	4.5
HSP60	Heat Shock Protein 60	N
HBEGF	Heparin-binding EGF-like growth factor	N
HGF	Hepatocyte Growth Factor	Y	0.3
HGFR	Hepatocyte Growth Factor receptor	Y	0.0
HPN	Hepsin	Y	0.0
HCG	Human Chorionic Gonadotropin beta	N
HER2	Human Epidermal Growth Factor Receptor 2	Y	0.0
IgA	Immunoglobulin A	Y	0.1
IgE	Immunoglobulin E	N
IgM	Immunoglobulin M	Y	0.2
INS	Insulin	Y	20.6
IGFBP1	Insulin-like Growth Factor-Binding Protein 1	Y	1.4
IGFBP2	Insulin like growth factor binding protein 2	Y	0.0
IGFBP3	Insulin-like Growth Factor-Binding Protein 3	Y	0.1
IGFBP4	Insulin-like Growth Factor Binding Protein 4	Y	0.1
IGFBP5	Insulin-like Growth Factor Binding Protein 5	Y	0.1
IGFBP6	Insulin-like Growth Factor Binding Protein 6	Y	0.1
ICAM1	Intercellular Adhesion Molecule 1	Y	0.1
IFNg	Interferon gamma	N
IP10	Interferon gamma Induced Protein 10	Y	0.6
ITAC	Interferon-inducible T-cell alpha chemoattractant	N
IL1a	Interleukin-1 alpha	N
IL1b	Interleukin-1 beta	N
IL1ra	IL-1 receptor antagonist	Y	1.6
IL2	Interleukin-2	N
IL2RA	Interleukin-2 receptor alpha	Y	0.0
IL3	Interleukin 3	N
IL4	Interleukin 4	N
IL5	Interleukin 5	N
IL6	Interleukin 6	Y	0.1
IL6R	Interleukin-6 receptor	N
IL6Rb	Interleukin-6 receptor subunit beta	Y	0.2
IL7	Interleukin-7	N
IL8	Interleukin 8	Y	13.1
IL10	Interleukin-10	N
IL12p40	Interleukin-12 p40	Y	3.5
IL12p70	Interleukin-12 p70	N
IL13	Interleukin-13	N
IL15	Interleukin-15	N
IL16	Interleukin-16	Y	0.2
IL17	Interleukin-17	N
IL18	Interleukin-18	Y	0.7
IL23	Interleukin-23	Y	4.8
I309	Human CC chemokine I-309	N
KLK5	Kallikrein 5	Y	0.8
KLK7	Kallikrein 7	N
KIM 1	Kidney Injury Molecule-1	N
LGL	Lactoylglutathione lyase	Y	0.1
LAPTGF1	Latency-Associated Peptide of Transforming Growth Factor beta	Y	0.0
LOX1	Lectin-like Oxidized Low-density Lipoprotein Receptor 1	Y	28.7
leptin	Leptin	Y	0.2
LH	Lutenizing Hormone	Y	28.4
MICA	MHC class I chain-related protein A	N
MCSF	Macrophage colony-stimulating factor	Y	3.8
MDC	Macrophage-Derived Chemokine	Y	0.0
MIP1a	Macrophage Inflammatory Protein-1 alpha	N
MIP1b	Macrophage Inflammatory Protein-1 beta	Y	0.1
MIP3a	Macrophage Inflammatory Protein-3 alpha	N
MIF	Macrophage Migration Inhibitory Factor	Y	0.0
MIP3b	Macrophage inflammatory protein 3 beta	Y	0.1
MSP	Macrophage stimulating protein	Y	0.2
MDALDL	Malondialdehyde-oxidixed LDL	N
Maspin	Maspin	N
MMP1	Matrix Metalloproteinase-1	Y	0.9
MMP3	Matrix Metalloproteinase-3	Y	0.1
MMP7	Matrix Metalloproteinase-7	Y	0.2
MMP9	Matrix Metalloproteinase-9	N
MMP9tot	Matrix Metalloproteinase-9 tot	Y	0.2
MMP10	Matrix Metalloproteinase-10	Y	0.2
MSLN	Mesothelin	Y	0.1
MCP1	Monocyte Chemotactic Protein 1	Y	0.3
MCP2	Monocyte Chemotactic Protein 2	Y	0.4
MCP3	Monocyte Chemotactic Protein 3	N
MCP4	Monocyte Chemotactic Protein 4	Y	2.0
MIG	Monokine Induced by Gamma Interferon	Y	0.3
MPIF1	Myeloid Progenitor Inhibitory Factor 1	Y	0.2
MPO	Myeloperoxidase	Y	1.7
MB	Myoglobin	Y	0.2
NTproBNP	N -terminal prohormone of brain natriuretic peptide	Y	6.3
NGFb	Nerve Growth Factor beta	N
NSE	Neuron-Specific Enolase	Y	0.0
NrCAM	Neuronal Cell Adhesion Molecule	Y	2.0
NP1	Neuropilin-1	Y	0.0
NGAL	Neutrophil Gelatinase-Associated Lipocalin	Y	0.0
OPN	Osteopontin	Y	16.3
OPG	Osteoprotegerin	Y	0.0
PPP	Pancreatic Polypeptide	Y	0.1
PG1	pepsinogen	Y	0.2
PYY	Peptide YY	N
PSAT1	Phosphoserine Aminotransferase	Y	0.1
PLGF	Placenta Growth Factor	N
PAI1	Plasminogen Activator Inhibitor 1	Y	0.2
PDGFBB	Platelet-derived growth factor	Y	0.1
Progest	Progesterone	Y	19.9
Proinsint	Proinsulin, intact	N
Proins tot	Proinsulin, total	N
PRL	prolactin	Y	0.0
Prost	Prostasin	Y	0.1
PSAF	Prostate Specific Antigen (Free)	N
PS100A4	Protein S100-A4	N
PARC	Pulmonary and Activation-Regulated Chemokine	Y	0.0
RAGE	Receptor for Advanced Glycosylation End products	Y	0.1
ErbB3	Receptor tyrosine-protein kinase erbB-3	Y	0.1
Resistin	Resistin	Y	0.1
S100B	S100 calcium-binding protein B	N
STF	Serotransferrin	Y	0.0
SAP	Serum Amyloid P-Component	Y	0.1
SHBG	Sex hormone-binding globulin	Y	0.4
Sortilin	Sortilin	Y	0.1
SCCA1	Squamous Cell Carcinoma Antigen-1	N
SCF	Stem Cell Factor	Y	0.5
SDF1	Stromal cell-derived factor-1	Y	0.0
SOD1	Superoxide Dismutase-1	Y	0.8
RANTES	T-Cell-Specific Protein RANTES	Y	0.3
THP	Tamm-Horsfall protein	Y	0.0
TNC	Tenascin C	Y	0.1
Testosterone	Testosterone	Y	10.0
TN	Tetranectin	Y	0.2
TM	Thrombomodulin	Y	0.0
TSP1	Thrombospondin-1	Y	0.0
TG	Thyroglobulin	Y	25.5
TSH	Thyroid stimulating hormone	Y	0.4
TBG	Thyroxine-Binding Globulin	Y	0.2
TIMP1	Tissue Inhibitor of Metalloproteinases 1 (TIMP-1)	Y	0.2
TPA	Tissue type Plasminogen activator	Y	2.8
TRAILR3	Tumor Necrosis Factor-related Apoptosis-inducing Ligand Receptor 3	Y	0.0
TGFa	Transforming Growth Factor alpha	N
TGFb3	Transforming growth factor beta-3	N
TTR	Transthyretin	Y	0.0
TFF3	Trefoil factor 3	Y	0.0
TNFR1	Tumor Necrosis Factor Receptor I	Y	0.0
TNFa	Tumor Necrosis Factor alpha	N
TNFb	Tumor Necrosis Factor beta	N
TNFR2	Tumor necrosis factor receptor 2	Y	0.2
TIE2	Tyrosine kinase with Ig and EGF homology domains 2	Y	0.1
UPA	Urokinase-type Plasminogen Activator	Y	0.1
UPAR	Urokinase-type plasminogen activator receptor	Y	0.6
VCAM1	Vascular Cell Adhesion Molecule-1	Y	0.2
VEGF	Vascular Endothelial Growth Factor	Y	0.1
VEGFC	Vascular Endothelial Growth Factor C	Y	0.1
VEGFR1	Vascular Endothelial Growth Factor Receptor 1	N
VEGFR2	Vascular Endothelial Growth Factor Receptor 2	Y	0.0
VEGFB	Vascular endothelial growth factor B	N
VEGFD	Vascular endothelial growth factor D	N
VEGFR3	Vascular endothelial growth factor receptor 3	Y	1.0
VDBP	Vitamin D-binding protein	Y	0.1
VKDPS	Vitamin K-Dependent Protein S	Y	0.0
VN	Vitronectin	Y	0.1
vWF	von Willebrand Factor	Y	1.1
YKL40	YKL-40	Y	0.2
