# Supplementary material for: Serum proteomic profiles of depressive subtypes
Source: Transl Psychiatry. 2016 Jul 12;6(7):e851–. doi: 10.1038/tp.2016.115 (PMC5545705; doi:10.1038/tp.2016.115)
Supplement: Supplementary Table 2 [file tp2016115x3.xls]

## Sheet: Table S2
Supplemental Table 2. Results of linear regression model for the association between diagnostic group (melancholic, atypical, control) and 171 log10-transformed analytes
Model corrected for age, sexe, lab, smoking, alcohol intake, CVD and DM (and batch via the Combat procedure in R)
		Melancholic vs Control (reference)					Atypical vs Control (reference)					Atypical vs Melancholic (reference)
analyte	full name	Estimate	Std, Error	t value	p-value	q-value	Estimate	Std, Error	t value	p-value	q-value	Estimate	Std, Error	t value	p-value	q-value
6Ckine	6Ckine	6.76359e-05	0.0062941	0.0107459	0.991429	0.998604	0.0177848	0.00743537	2.39193	0.0170023	0.0969134	0.0177172	0.0080321	2.2058	0.0276966	0.186168
APN	Adiponectin	-0.0104643	0.0183472	-0.570349	0.56861	0.925502	-0.0619087	0.021674	-2.85636	0.00440224	0.0342174	-0.0514444	0.0234135	-2.19721	0.0283063	0.186168
AldRed	Aldose Reductase	-0.00875426	0.00927901	-0.943447	0.345752	0.856864	0.0121815	0.0109615	1.1113	0.266793	0.485797	0.0209357	0.0118412	1.76804	0.0774561	0.281808
AACT	Alpha-1-Antichymotrypsin	0.0186602	0.00908406	2.05417	0.040301	0.446311	0.0297475	0.0107312	2.77206	0.00570664	0.0424276	0.0110873	0.0115924	0.956426	0.339161	0.593778
AAT	Alpha-1-Antitrypsin	0.0201634	0.00884067	2.28075	0.0228391	0.390548	0.00585633	0.0104437	0.560753	0.575131	0.762383	-0.014307	0.0112818	-1.26815	0.205134	0.480519
A1Micr	Alpha-1-microglobulin	0.00856096	0.00754523	1.13462	0.256893	0.75739	0.0326369	0.00891335	3.66158	0.000268032	0.00572919	0.024076	0.0096287	2.50044	0.0126136	0.126878
A1Macr	Alpha-2-Macroglobulin	5.2462e-05	0.00927661	0.0056553	0.995489	0.998604	-0.0130509	0.0109587	-1.19092	0.234058	0.449707	-0.0131033	0.0118382	-1.10687	0.2687	0.560338
ANG	Angiogenin	0.0219609	0.00904113	2.429	0.0153712	0.375497	0.0212506	0.0106805	1.98966	0.046986	0.182605	-0.000710354	0.0115377	-0.0615683	0.950923	0.973699
ANG2	Angiopoietin-2	-0.0495029	0.0165238	-2.99586	0.00282568	0.241596	-0.0662051	0.0195199	-3.39167	0.000730606	0.0104063	-0.0167021	0.0210865	-0.792077	0.428563	0.648534
ACE	Angiotensin-Converting Enzyme	-0.0357702	0.0109377	-3.27036	0.00112251	0.191949	0.0231331	0.0129209	1.79036	0.0737941	0.247427	0.0589033	0.0139579	4.22006	2.73747e-05	0.00138759
ATG	Angiotensinogen	-0.061095	0.0633832	-0.9639	0.335403	0.843439	-0.12225	0.074876	-1.6327	0.102946	0.286563	-0.0611551	0.0808852	-0.756072	0.44984	0.663127
ApoLpA	Apolipoprotein(a)	0.0337078	0.0447722	0.752872	0.45176	0.898157	-0.0238869	0.0528905	-0.451629	0.651665	0.831602	-0.0575946	0.0571352	-1.00804	0.313756	0.592921
ApoA1	Apolipoprotein A-I	0.00320632	0.0068155	0.470445	0.638172	0.948934	-0.0148142	0.0080513	-1.83998	0.0661608	0.240713	-0.0180206	0.00869747	-2.07193	0.0386085	0.222895
ApoA2	Apolipoprotein A-II	0.00544087	0.00699988	0.77728	0.437235	0.898157	0.0136816	0.00826912	1.65454	0.09843	0.28528	0.00824075	0.00893276	0.922531	0.356545	0.596455
ApoA4	Apolipoprotein A-IV	0.0291063	0.0126508	2.30075	0.0216755	0.390548	0.00298167	0.0149446	0.199514	0.841914	0.91576	-0.0261246	0.016144	-1.61822	0.10603	0.329656
ApoB	Apolipoprotein B	0.00354579	0.0120571	0.294083	0.768775	0.996182	0.0239488	0.0142433	1.68141	0.0930951	0.283675	0.020403	0.0153864	1.32604	0.185225	0.460445
ApoC1	Apolipoprotein C-I	-0.00623071	0.00809886	-0.769332	0.441935	0.898157	0.0146191	0.00956737	1.52802	0.126924	0.319177	0.0208498	0.0103352	2.01736	0.0440091	0.222895
ApoC3	Apolipoprotein C-III	0.0025369	0.0119332	0.212591	0.831703	0.996182	0.0325529	0.014097	2.30921	0.0211993	0.10662	0.030016	0.0152283	1.97106	0.0490795	0.228448
ApoD	Apolipoprotein D	0.00834165	0.0091423	0.912424	0.361835	0.861383	-0.00384696	0.0108	-0.3562	0.72179	0.855405	-0.0121886	0.0116668	-1.04473	0.29648	0.588279
ApoE	Apolipoprotein E	-0.0182376	0.0181824	-1.00303	0.316163	0.806924	0.0309036	0.0214793	1.43876	0.15063	0.33664	0.0491412	0.0232031	2.11787	0.0345104	0.21076
ApoH	Apolipoprotein H	0.0168991	0.00993357	1.70122	0.0893116	0.56564	0.0175445	0.0117348	1.49509	0.135306	0.324414	0.000645367	0.0126765	0.0509104	0.95941	0.976543
AXL	AxL Receptor Tyrosine Kinase	-0.00964012	0.012756	-0.75573	0.450045	0.898157	0.0300035	0.015069	1.99107	0.0468304	0.182605	0.0396436	0.0162784	2.43535	0.0151062	0.135956
BAFF	B cell-activating factor	0.00214519	0.00846569	0.253399	0.800029	0.996182	0.0129955	0.0100007	1.29946	0.194181	0.386105	0.0108503	0.0108033	1.00435	0.315531	0.592921
B2M	Beta-2-Microglobulin	0.00728413	0.00940328	0.774637	0.438795	0.898157	0.046707	0.0111083	4.20468	2.92584e-05	0.0012508	0.0394228	0.0119998	3.28528	0.00106551	0.0227752
BDNF	Brain-Derived Neurotrophic Factor	0.0108704	0.0153363	0.708799	0.478667	0.898157	-0.00448547	0.0181172	-0.247581	0.804526	0.887573	-0.0153558	0.0195712	-0.784615	0.432924	0.649386
CPep	C-peptide	-0.00161796	0.0187563	-0.0862624	0.931281	0.998604	0.0662312	0.0221572	2.98915	0.00288773	0.0274334	0.0678492	0.0239354	2.83467	0.00470898	0.0684657
CRP	C-Reactive protein	0.00588787	0.0476106	0.123667	0.901611	0.998604	0.174577	0.0562435	3.10395	0.00198035	0.0200996	0.168689	0.0607574	2.77644	0.00563102	0.0687789
CA153	Cancer Antigen 15-3	-0.00938089	0.0193177	-0.485611	0.627383	0.948934	0.026716	0.0228204	1.17071	0.242084	0.459959	0.0360969	0.0246519	1.46426	0.143535	0.416009
CEA	Carcinoembryonic Antigen	0.0271425	0.0224371	1.20972	0.226764	0.729678	0.00931551	0.0265055	0.351456	0.725343	0.855405	-0.017827	0.0286327	-0.622611	0.533727	0.736027
CathD	Cathepsin D	0.0131314	0.00957602	1.37128	0.170694	0.711919	0.0350826	0.0113124	3.10126	0.0019982	0.0200996	0.0219512	0.0122203	1.7963	0.0728439	0.270789
CD5L	CD5 Antigen-like	-0.00870391	0.0133993	-0.649579	0.51616	0.898157	0.014437	0.0158289	0.912067	0.362022	0.589121	0.0231409	0.0170993	1.35333	0.176353	0.460445
CD40	CD 40 antigen	-0.00731526	0.0081346	-0.899277	0.36879	0.861383	0.00272003	0.00960959	0.283054	0.777212	0.882436	0.0100353	0.0103808	0.966716	0.333994	0.593778
CD40L	CD 40 Ligand	0.0259915	0.0309494	0.839807	0.401281	0.898157	0.0406088	0.0365613	1.11071	0.267046	0.485797	0.0146173	0.0394955	0.3701	0.711411	0.8567
CFib	Cellular Fibronectin	0.00419794	0.0187602	0.223768	0.822998	0.996182	0.0325524	0.0221618	1.46885	0.142287	0.324414	0.0283545	0.0239404	1.18438	0.236635	0.518776
HCC4	Chemokine CC-4	0.0117921	0.018084	0.652074	0.514551	0.898157	0.0346109	0.0213631	1.62013	0.105619	0.286563	0.0228188	0.0230776	0.988788	0.323082	0.593778
CgA	Chromogranin-A	0.00383658	0.022165	0.173092	0.862625	0.996182	0.00734268	0.026184	0.280426	0.779227	0.882436	0.0035061	0.0282854	0.123954	0.901384	0.955938
CLU	Clusterin	0.000818432	0.00515284	0.158831	0.873844	0.996182	0.0143916	0.00608717	2.36425	0.0183172	0.10104	0.0135731	0.0065757	2.06414	0.0393437	0.222895
Col4	Collagen IV	0.0126577	0.0169201	0.748084	0.454641	0.898157	-0.0296026	0.0199881	-1.48101	0.139018	0.324414	-0.0422603	0.0215923	-1.95719	0.0506904	0.228448
C3	Complement C3	0.0050293	0.0080612	0.62389	0.532887	0.898157	0.0417648	0.00952288	4.38573	1.31901e-05	0.000751837	0.0367355	0.0102871	3.57101	0.000377984	0.0107725
CFHR1	Complement Factor H – Related Protein 1	0.0284271	0.0148986	1.90804	0.056762	0.477754	0.0406619	0.0176	2.31033	0.0211367	0.10662	0.0122348	0.0190125	0.643511	0.520086	0.728974
Cortisol	Cortisol	0.0119936	0.0155656	0.77052	0.441231	0.898157	-0.0401942	0.018388	-2.18589	0.0291282	0.131899	-0.0521878	0.0198638	-2.62729	0.00878042	0.100097
CKMB	Creatine Kinase-MB	-0.0304272	0.0202578	-1.502	0.133511	0.601015	-0.00593794	0.023931	-0.248128	0.804102	0.887573	0.0244893	0.0258516	0.947305	0.343785	0.593778
CysC	Cystatin-C	0.00414996	0.00610552	0.679706	0.496898	0.898157	0.0182327	0.00721259	2.5279	0.0116763	0.0753579	0.0140827	0.00779145	1.80746	0.0710859	0.270789
ESel	E-Selectin	-0.0174026	0.0165311	-1.05272	0.292806	0.806924	0.0161456	0.0195286	0.826767	0.408628	0.630684	0.0335482	0.0210959	1.59027	0.112189	0.342578
ENRAGE	EN-RAGE	0.0654783	0.0306824	2.13407	0.0331565	0.446311	0.0155314	0.0362458	0.428501	0.668408	0.836261	-0.049947	0.0391547	-1.27563	0.202476	0.480519
ENG	Endoglin	0.000544234	0.00838353	0.064917	0.948257	0.998604	-0.01792	0.00990366	-1.80944	0.0707783	0.246225	-0.0184643	0.0106985	-1.72588	0.0847761	0.298285
ES	Endostatin	0.00149609	0.00745099	0.20079	0.840916	0.996182	0.00353684	0.00880203	0.401822	0.687928	0.836261	0.00204076	0.00950844	0.214626	0.830117	0.933881
Eotax1	Eotaxin -1	0.0271011	0.0155855	1.73886	0.0824637	0.542357	0.0179432	0.0184115	0.974563	0.330087	0.558861	-0.00915791	0.0198892	-0.460447	0.645327	0.821849
Eotax2	Eotaxin-2	0.0473501	0.0236642	2.00092	0.0457567	0.453037	-0.0117748	0.0279551	-0.421205	0.673724	0.836261	-0.059125	0.0301987	-1.95787	0.0506111	0.228448
EGF	Epidermal growth factor	-0.0166703	0.0240867	-0.692096	0.489088	0.898157	-0.0257814	0.0284542	-0.906069	0.365186	0.589121	-0.00911113	0.0307378	-0.296415	0.766994	0.904524
EGFR	Epidermal Growth Factor Receptor	-0.000143377	0.00619447	-0.0231459	0.98154	0.998604	0.0103418	0.00731767	1.41326	0.157988	0.341974	0.0104852	0.00790496	1.3264	0.185105	0.460445
ENA78	Epithelial-Derived Neutrophil-Activating Protein 78	-0.017405	0.0194188	-0.896298	0.370378	0.861383	0.0135327	0.0229398	0.589919	0.55542	0.755919	0.0309377	0.0247809	1.24845	0.212252	0.483934
Fact7	Factor VII	-0.00135137	0.0105462	-0.128138	0.898073	0.998604	0.0141666	0.0124585	1.13711	0.255853	0.47938	0.0155179	0.0134583	1.15304	0.249257	0.532788
FAS	FASLG (FAS) receptor	0.00602876	0.0158414	0.38057	0.703629	0.994384	0.0130843	0.0187138	0.699181	0.484653	0.703954	0.00705558	0.0202157	0.349015	0.727175	0.869559
FABPA	Fatty Acid-Binding Protein, adipocyte	0.0162081	0.0181738	0.891838	0.372762	0.861383	0.100595	0.0214691	4.68558	3.30762e-06	0.000282802	0.084387	0.0231921	3.63861	0.000292652	0.0100087
FRTN	Ferritin	-0.0636183	0.0335983	-1.8935	0.0586715	0.477754	-0.0449371	0.0396905	-1.13219	0.257912	0.47938	0.0186812	0.0428759	0.435704	0.663175	0.821849
FetA	Fetuin A	0.00546576	0.00893704	0.611585	0.540995	0.898157	0.0176724	0.0105575	1.67392	0.0945585	0.283675	0.0122067	0.0114048	1.07031	0.284821	0.572994
Fib1C	Fibulin-1C	-0.00317589	0.00982669	-0.32319	0.74664	0.996182	-0.00658782	0.0116085	-0.5675	0.570542	0.762209	-0.00341193	0.0125401	-0.27208	0.785634	0.911336
FSH	Follicle Stimulating Hormone	-0.0693324	0.0298914	-2.31948	0.0206335	0.390548	-0.0138302	0.0353114	-0.391664	0.695416	0.836261	0.0555022	0.0381453	1.45502	0.146077	0.41632
Gal3	Galectin-3	0.0166848	0.00929255	1.79551	0.0729703	0.532586	0.0177653	0.0109775	1.61834	0.106005	0.286563	0.00108046	0.0118585	0.0911127	0.927427	0.961152
GSN	Gelsolin	0.00138979	0.00856176	0.162325	0.871093	0.996182	3.79903e-05	0.0101142	0.00375613	0.997004	0.997004	-0.0013518	0.0109259	-0.123724	0.901567	0.955938
G6Pi	Glucose 6 Phosphate Isomerase	0.0193118	0.016431	1.17533	0.240232	0.73093	0.0104935	0.0194104	0.540612	0.588934	0.766103	-0.00881838	0.0209682	-0.42056	0.674195	0.829406
GSTa	Glutathione S-Transferase alpha	0.00759479	0.0335802	0.226169	0.821131	0.996182	0.126725	0.0396691	3.19454	0.00145833	0.0178124	0.11913	0.0428527	2.77998	0.00557062	0.0687789
GH	Human growth hormone	-0.0908475	0.046478	-1.95464	0.0509923	0.458931	-0.157182	0.0549055	-2.86277	0.00431507	0.0342174	-0.0663343	0.059312	-1.1184	0.263751	0.556807
GROa	Growth-Regulated alpha protein	-0.0166177	0.0164122	-1.01252	0.311611	0.806924	0.00162684	0.0193881	0.0839091	0.933151	0.967084	0.0182446	0.0209441	0.871107	0.383971	0.610239
HP	Haptoglobin	0.00635265	0.0300945	0.21109	0.832873	0.996182	0.0573292	0.0355513	1.61258	0.107252	0.286563	0.0509766	0.0384045	1.32736	0.184789	0.460445
HGF	Hepatocyte Growth Factor	0.0189557	0.0158884	1.19305	0.23322	0.729678	0.0394328	0.0187693	2.10092	0.0359771	0.150051	0.0204771	0.0202757	1.00993	0.312849	0.592921
HGFR	Hepatocyte Growth Factor receptor	0.000457889	0.00928181	0.0493319	0.960668	0.998604	-0.0237167	0.0109648	-2.16298	0.0308535	0.131899	-0.0241746	0.0118448	-2.04095	0.0416012	0.222895
HPN	Hepsin	0.00929758	0.00710696	1.30823	0.191189	0.729678	-0.0022071	0.00839562	-0.262888	0.792708	0.885968	-0.0115047	0.00906942	-1.26851	0.205003	0.480519
HER2	Human Epidermal Growth Factor Receptor 2	-0.0054487	0.010681	-0.510131	0.610108	0.94844	0.0273585	0.0126177	2.16826	0.0304482	0.131899	0.0328072	0.0136303	2.40692	0.016325	0.139579
IgA	Immunoglobulin A	-0.0164623	0.0178829	-0.92056	0.357572	0.861383	0.0189988	0.0211255	0.899331	0.368761	0.589329	0.0354611	0.0228209	1.55388	0.120628	0.361885
IgM	Immunoglobulin M	0.0193509	0.0190076	1.01806	0.308972	0.806924	-0.0372332	0.0224541	-1.65819	0.0976908	0.28528	-0.0565841	0.0242561	-2.33277	0.0199201	0.154834
INS	Insulin	0.00928617	0.0301564	0.307933	0.758217	0.996182	0.138118	0.0356245	3.87706	0.000114869	0.00327378	0.128832	0.0384835	3.34772	0.000854906	0.0208841
IGFBP1	Insulin-like Growth Factor-Binding Protein 1	0.0616368	0.0412091	1.49571	0.135144	0.601015	-0.194159	0.0486812	-3.98837	7.29573e-05	0.00249514	-0.255795	0.0525882	-4.86412	1.39786e-06	0.000119517
IGFBP2	Insulin like growth factor binding protein 2	0.0227851	0.0176777	1.28892	0.197819	0.729678	-0.0715254	0.0208831	-3.42504	0.000647695	0.0104063	-0.0943104	0.0225591	-4.1806	3.24581e-05	0.00138759
IGFBP3	Insulin-like Growth Factor-Binding Protein 3	-0.0104065	0.0049526	-2.10122	0.0359506	0.446311	0.00177908	0.00585061	0.304085	0.761147	0.876238	0.0121856	0.00632016	1.92805	0.0542216	0.228448
IGFBP4	Insulin-like Growth Factor Binding Protein 4	0.00452922	0.00804695	0.56285	0.573703	0.925502	-0.00584224	0.00950604	-0.614582	0.539015	0.755505	-0.0103715	0.010269	-1.00998	0.312825	0.592921
IGFBP5	Insulin-like Growth Factor Binding Protein 5	-0.0173168	0.00604488	-2.8647	0.00428915	0.244481	-0.0128655	0.00714095	-1.80166	0.0719956	0.246225	0.00445123	0.00771406	0.577028	0.564092	0.754773
IGFBP6	Insulin-like Growth Factor Binding Protein 6	0.00436429	0.00839289	0.519998	0.603216	0.94844	0.014118	0.00991471	1.42394	0.154873	0.33953	0.0097537	0.0107104	0.910674	0.362756	0.596455
ICAM1	Intercellular Adhesion Molecule 1	0.00050505	0.00999061	0.0505525	0.959695	0.998604	0.0292283	0.0118021	2.47653	0.0134833	0.0821902	0.0287233	0.0127493	2.25293	0.0245482	0.174906
IP10	Interferon gamma Induced Protein 10	-0.0197969	0.0134672	-1.47001	0.141972	0.606929	9.6986e-05	0.0159091	0.00609627	0.995138	0.997004	0.0198939	0.0171859	1.15757	0.247402	0.532788
IL1ra	IL-1 receptor antagonist	0.0276512	0.0107077	2.58236	0.00999874	0.341957	0.033738	0.0126493	2.66719	0.00781159	0.0556576	0.00608687	0.0136645	0.445453	0.65612	0.821849
IL2ra	Interleukin-2 receptor alpha	-0.00317026	0.0107773	-0.294162	0.768715	0.996182	0.00887883	0.0127314	0.697395	0.485769	0.703954	0.0120491	0.0137532	0.876093	0.381256	0.610239
IL6r	Interleukin-6 receptor	0.00103923	0.0116644	0.0890942	0.929031	0.998604	0.0132408	0.0137795	0.960905	0.336905	0.564812	0.0122015	0.0148854	0.8197	0.412644	0.635695
IL6Rb	Interleukin-6 receptor subunit beta	0.0018969	0.00551594	0.343894	0.731021	0.996182	0.00703477	0.0065161	1.0796	0.280664	0.499932	0.00513787	0.00703906	0.729909	0.465671	0.678411
IL8	Interleukin 8	-0.00329523	0.0167585	-0.19663	0.84417	0.996182	-0.00654122	0.0197972	-0.330411	0.741181	0.86219	-0.00324599	0.0213861	-0.151781	0.8794	0.955938
IL12p40	Interleukin-12 p40	0.0112817	0.0088328	1.27725	0.201906	0.729678	0.00861276	0.0104344	0.825421	0.409392	0.630684	-0.00266889	0.0112718	-0.236776	0.812895	0.9267
IL16	Interleukin-16	0.0138982	0.0137142	1.01342	0.311184	0.806924	-0.00299307	0.0162009	-0.184747	0.853477	0.91576	-0.0168913	0.0175012	-0.965153	0.334775	0.593778
IL18	Interleukin-18	-0.00909065	0.0171658	-0.529578	0.596559	0.94844	0.0282168	0.0202784	1.39147	0.16449	0.347333	0.0373074	0.0219059	1.70308	0.0889621	0.298285
IL23	Interleukin-23	0.00180682	0.00993905	0.18179	0.855796	0.996182	0.0265247	0.0117412	2.25911	0.0241592	0.118035	0.0247179	0.0126835	1.94882	0.0516849	0.228448
KLK5	Kallikrein 5	-0.000849358	0.0136051	-0.0624293	0.950237	0.998604	-0.0107018	0.0160721	-0.665864	0.5057	0.726678	-0.00985245	0.0173619	-0.567474	0.57056	0.756323
LGL	Lactoylglutathione lyase	0.0299945	0.0196933	1.52308	0.128154	0.601015	0.0474257	0.0232641	2.03857	0.0418381	0.170341	0.0174312	0.0251312	0.693606	0.488141	0.701352
LAPTGF1	Latency-Associated Peptide of Transforming Growth Factor beta	0.00183795	0.0111832	0.164349	0.8695	0.996182	-0.00347939	0.0132109	-0.263372	0.792335	0.885968	-0.00531733	0.0142712	-0.372592	0.709556	0.8567
LOX1	Lectin-like Oxidized Low-density Lipoprotein Receptor 1	0.0120467	0.0196641	0.612623	0.540309	0.898157	-0.00240035	0.0232296	-0.103332	0.917727	0.957668	-0.014447	0.0250939	-0.575718	0.564976	0.754773
Leptin	Leptin	0.0236384	0.0352038	0.671474	0.502123	0.898157	0.250686	0.041587	6.02799	2.58813e-09	4.42571e-07	0.227048	0.0449246	5.05397	5.42559e-07	9.27776e-05
LH	Lutenizing Hormone	-0.0619013	0.0229292	-2.69967	0.00709504	0.303313	-0.0467548	0.0270867	-1.72612	0.0847331	0.268321	0.0151464	0.0292606	0.517639	0.604861	0.789551
MCSF	Macrophage colony-stimulating factor	-0.0163166	0.01497	-1.08995	0.276081	0.777428	-0.00318884	0.0176845	-0.180319	0.85695	0.91576	0.0131278	0.0191037	0.687183	0.492177	0.701352
MDC	Macrophage-Derived Chemokine	-0.0129189	0.0108625	-1.1893	0.234692	0.729678	0.00774974	0.0128322	0.603931	0.54607	0.755919	0.0206686	0.013862	1.49102	0.13637	0.402058
MIP1b	Macrophage Inflammatory Protein-1 beta	-0.0436676	0.0174695	-2.49965	0.0126414	0.360279	0.00435942	0.0206371	0.211242	0.832755	0.912828	0.048027	0.0222933	2.15432	0.0315287	0.199682
MIP3b	Macrophage Migration Inhibitory Factor	-0.021711	0.0143146	-1.5167	0.129758	0.601015	0.0253269	0.0169102	1.49773	0.134618	0.324414	0.0470378	0.0182673	2.57497	0.0102128	0.109149
MIF	Macrophage inflammatory protein 3 beta	0.0402854	0.0227428	1.77135	0.0769031	0.532586	0.0784867	0.0268665	2.92135	0.00358842	0.0322957	0.0382013	0.0290227	1.31625	0.188486	0.460445
MSP	Macrophage stimulating protein	0.0264583	0.0133402	1.98335	0.0476881	0.453037	0.0194212	0.0157591	1.23238	0.218188	0.428852	-0.00703705	0.0170238	-0.413364	0.679456	0.829907
MMP1	Matrix Metalloproteinase-1	0.019152	0.0238499	0.803019	0.422215	0.898157	-0.0241887	0.0281745	-0.858534	0.390869	0.618875	-0.0433407	0.0304357	-1.42401	0.154854	0.429769
MMP3	Matrix Metalloproteinase-3	0.0324188	0.0145683	2.2253	0.0263538	0.409682	-0.00176231	0.0172099	-0.102401	0.918465	0.957668	-0.0341811	0.0185911	-1.83858	0.066367	0.263925
MMP7	Matrix Metalloproteinase-7	-0.00039542	0.00997571	-0.0396383	0.968392	0.998604	0.0088451	0.0117845	0.750569	0.453145	0.683411	0.00924052	0.0127303	0.725868	0.468143	0.678411
MMP9tot	Matrix Metalloproteinase-9 tot	-0.0103346	0.0154682	-0.66812	0.50426	0.898157	0.0108177	0.018273	0.592004	0.554024	0.755919	0.0211523	0.0197395	1.07157	0.284252	0.572994
MMP10	Matrix Metalloproteinase-10	0.00499078	0.0151346	0.329758	0.741673	0.996182	0.0105052	0.0178789	0.587574	0.556993	0.755919	0.0055144	0.0193138	0.285516	0.775327	0.908088
MSLN	Mesothelin	0.0119925	0.017069	0.702589	0.482527	0.898157	-0.057958	0.020164	-2.87432	0.00416199	0.0342174	-0.0699505	0.0217823	-3.21134	0.00137678	0.0261588
MCP1	Monocyte Chemotactic Protein 1	0.00991617	0.0153367	0.646565	0.518109	0.898157	0.00350828	0.0181176	0.193639	0.84651	0.91576	-0.00640789	0.0195716	-0.327407	0.74345	0.882847
MCP2	Monocyte Chemotactic Protein 2	0.00035868	0.0142591	0.0251544	0.979938	0.998604	0.000133426	0.0168447	0.00792099	0.993682	0.997004	-0.000225254	0.0181965	-0.0123789	0.990127	0.990127
MCP4	Monocyte Chemotactic Protein 4	0.00997533	0.0150133	0.664432	0.506615	0.898157	0.00743892	0.0177356	0.419435	0.675017	0.836261	-0.00253641	0.019159	-0.132388	0.894713	0.955938
MIG	Monokine Induced by Gamma Interferon	-0.0205897	0.0199179	-1.03373	0.301592	0.806924	-0.0040853	0.0235295	-0.173625	0.862207	0.91576	0.0165044	0.0254179	0.649323	0.516326	0.728974
MPIF1	Myeloid Progenitor Inhibitory Factor 1	-0.0154494	0.0122762	-1.25849	0.2086	0.729678	-0.0222736	0.0145021	-1.53589	0.124981	0.318982	-0.0068242	0.015666	-0.435606	0.663246	0.821849
MPO	Myeloperoxidase	0.0326198	0.0273636	1.19209	0.233598	0.729678	0.0124896	0.0323252	0.386372	0.699329	0.836261	-0.0201303	0.0349195	-0.576476	0.564464	0.754773
MB	Myoglobin	-0.0225145	0.0146623	-1.53554	0.125068	0.601015	0.000356377	0.0173209	0.020575	0.98359	0.997004	0.0228709	0.018711	1.22232	0.221964	0.49942
NTproBNP	N -terminal prohormone of brain natriuretic peptide	-0.0477328	0.032071	-1.48835	0.137074	0.601015	-0.0732869	0.0378862	-1.9344	0.0534354	0.203054	-0.025554	0.0409268	-0.624384	0.532563	0.736027
NSE	Neuron-Specific Enolase	-0.021875	0.0163608	-1.33704	0.18161	0.729678	0.0201828	0.0193274	1.04426	0.296696	0.517704	0.0420579	0.0208785	2.01441	0.0443183	0.222895
NrCAM	Neuronal Cell Adhesion Molecule	-0.0101613	0.0170512	-0.595931	0.551399	0.906627	-0.00781892	0.0201429	-0.388172	0.697997	0.836261	0.00234239	0.0217595	0.107649	0.914303	0.955938
NP1	Neuropilin-1	-0.012722	0.00799127	-1.59198	0.111804	0.601015	-0.0140283	0.00944027	-1.48601	0.137692	0.324414	-0.00130632	0.0101979	-0.128096	0.898107	0.955938
NGAL	Neutrophil Gelatinase-Associated Lipocalin	0.0225264	0.0149937	1.50239	0.133411	0.601015	0.0130357	0.0177124	0.735969	0.461977	0.683411	-0.00949065	0.0191339	-0.496013	0.620029	0.803219
OPN	Osteopontin	-0.0421145	0.0202504	-2.07969	0.0378887	0.446311	-0.0378075	0.0239223	-1.58043	0.114424	0.296462	0.00430705	0.0258422	0.166667	0.867676	0.955938
OPG	Osteoprotegerin	0.00289921	0.00948256	0.305742	0.759885	0.996182	0.000286784	0.011202	0.0256012	0.979582	0.997004	-0.00261243	0.012101	-0.215886	0.829135	0.933881
PPP	Pancreatic Polypeptide	0.0514102	0.0252091	2.03935	0.0417601	0.446311	0.0549994	0.02978	1.84686	0.0651567	0.240713	0.0035892	0.0321701	0.11157	0.911194	0.955938
PG1	pepsinogen	0.0283555	0.0153895	1.84253	0.0657874	0.511348	0.00976387	0.0181799	0.537068	0.591378	0.766103	-0.0185917	0.019639	-0.946671	0.344107	0.593778
PSAT	Phosphoserine Aminotransferase	0.0155818	0.0202943	0.767791	0.44285	0.898157	0.0888266	0.0239742	3.7051	0.000226632	0.0055363	0.0732448	0.0258982	2.82818	0.00480461	0.0684657
PAI1	Plasminogen Activator Inhibitor 1	-0.000269373	0.0104632	-0.0257448	0.979468	0.998604	0.0219313	0.0123604	1.77432	0.076411	0.248822	0.0222006	0.0133524	1.66267	0.0967906	0.308505
PDGFBB	Platelet-derived growth factor	0.00403344	0.0149365	0.270038	0.787204	0.996182	0.00531091	0.0176449	0.300989	0.763506	0.876238	0.00127747	0.019061	0.0670199	0.946583	0.973699
Progest	Progesterone	0.0207205	0.0157021	1.31961	0.187364	0.729678	-0.0200746	0.0185492	-1.08224	0.279491	0.499932	-0.0407951	0.0200379	-2.0359	0.0421067	0.222895
PRL	prolactin	-0.00286182	0.0179016	-0.159864	0.873031	0.996182	-0.0155075	0.0211475	-0.733301	0.463601	0.683411	-0.0126457	0.0228448	-0.553549	0.58005	0.762989
Prost	Prostasin	0.0197889	0.0122155	1.61998	0.105651	0.601015	0.0333271	0.0144305	2.30949	0.0211835	0.10662	0.0135382	0.0155886	0.868465	0.385414	0.610239
PARC	Pulmonary and Activation-Regulated Chemokine	0.00790651	0.018743	0.421838	0.673262	0.981819	0.0327494	0.0221415	1.47909	0.13953	0.324414	0.0248428	0.0239185	1.03865	0.2993	0.588279
RAGE	Receptor for Advanced Glycosylation End products	-0.00565017	0.0204741	-0.275967	0.782649	0.996182	-0.0526096	0.0241865	-2.17516	0.0299256	0.131899	-0.0469594	0.0261276	-1.79731	0.0726835	0.270789
ErbB3	Receptor tyrosine-protein kinase erbB-3	-0.00195916	0.0201999	-0.0969886	0.922761	0.998604	-0.001088	0.0238626	-0.0455944	0.963646	0.992671	0.000871157	0.0257777	0.033795	0.973049	0.984565
Resist	Resistin	0.00694904	0.0146444	0.47452	0.635266	0.948934	-0.0284805	0.0172997	-1.6463	0.100116	0.28533	-0.0354295	0.0186881	-1.89583	0.0583614	0.237614
STF	Serotransferrin	-0.000453207	0.00654378	-0.0692576	0.944803	0.998604	0.013683	0.00773032	1.77005	0.0771202	0.248822	0.0141362	0.00835072	1.69282	0.0909004	0.298922
SAP	Serum Amyloid P-Component	0.0133542	0.0114448	1.16683	0.243643	0.73093	0.0474382	0.01352	3.50874	0.000476715	0.00905759	0.034084	0.014605	2.33371	0.0198705	0.154834
SHBG	Sex hormone-binding globulin	-0.00713957	0.0219926	-0.324634	0.745547	0.996182	-0.0881693	0.0259804	-3.39369	0.000725325	0.0104063	-0.0810298	0.0280655	-2.88717	0.00399759	0.0683588
Sort	Sortilin	-0.0121055	0.00994332	-1.21745	0.22381	0.729678	0.0123034	0.0117463	1.04743	0.295235	0.517704	0.0244089	0.012689	1.92363	0.0547742	0.228448
SCF	Stem Cell Factor	0.00421162	0.00956363	0.440379	0.659788	0.972619	0.0205816	0.0112977	1.82174	0.0688872	0.245411	0.0163699	0.0122044	1.34131	0.180221	0.460445
SDF1	Stromal cell-derived factor-1	0.000776416	0.00739616	0.104976	0.916423	0.998604	-0.00379247	0.00873725	-0.434057	0.66437	0.836261	-0.00456888	0.00943847	-0.48407	0.628475	0.80804
SOD1	Superoxide Dismutase-1	0.0125555	0.0169535	0.740583	0.459175	0.898157	0.018354	0.0200275	0.916437	0.359729	0.589121	0.00579852	0.0216349	0.268017	0.788759	0.911336
RANTES	T-Cell-Specific Protein RANTES	-0.0167075	0.0238155	-0.701539	0.483181	0.898157	-0.0213414	0.0281337	-0.75857	0.448345	0.683411	-0.00463392	0.0303916	-0.152474	0.878854	0.955938
THP	Tamm-Horsfall protein	-0.00413656	0.0146535	-0.282291	0.777797	0.996182	-0.00218255	0.0173106	-0.126082	0.8997	0.949683	0.001954	0.0186998	0.104493	0.916806	0.955938
TNC	Tenascin C	0.00857167	0.0132085	0.648952	0.516566	0.898157	0.00887499	0.0156035	0.568782	0.569672	0.762209	0.000303317	0.0168558	0.0179948	0.985648	0.990127
TSTT	Testosterone	-0.00378638	0.00910142	-0.416021	0.677512	0.981819	-0.0149594	0.0107517	-1.39135	0.164526	0.347333	-0.011173	0.0116146	-0.961981	0.336365	0.593778
TN	Tetranectin	-0.0021676	0.00829638	-0.26127	0.793955	0.996182	0.00393153	0.0098007	0.401148	0.688424	0.836261	0.00609913	0.0105873	0.576081	0.564731	0.754773
TM	Thrombomodulin	-0.0130603	0.00852947	-1.5312	0.126137	0.601015	0.0137916	0.0100761	1.36875	0.171482	0.357603	0.0268519	0.0108847	2.46693	0.0138471	0.131547
TSP1	Thrombospondin-1	0.000844646	0.012596	0.0670567	0.946554	0.998604	-0.0138262	0.0148799	-0.929187	0.353087	0.586193	-0.0146709	0.0160741	-0.912701	0.361689	0.596455
TG	Thyroglobulin	0.0293043	0.0240929	1.2163	0.224247	0.729678	0.0729839	0.0284615	2.5643	0.0105295	0.0720215	0.0436796	0.0307457	1.42067	0.155823	0.429769
TSH	Thyroid stimulating hormone	-0.0137818	0.0223968	-0.615345	0.538511	0.898157	0.0144619	0.0264579	0.5466	0.584814	0.766103	0.0282437	0.0285813	0.988187	0.323376	0.593778
TBG	Thyroxine-Binding Globulin	0.00488413	0.0102417	0.476887	0.63358	0.948934	0.0164332	0.0120987	1.35826	0.174785	0.359149	0.0115491	0.0130697	0.88365	0.377165	0.610239
TIMP1	Tissue Inhibitor of Metalloproteinases 1 (TIMP-1)	-0.00023252	0.00783941	-0.0296604	0.976346	0.998604	0.0122963	0.00926087	1.32777	0.184652	0.371476	0.0125289	0.0100041	1.25237	0.21082	0.483934
TPA	Tissue type Plasminogen activator	0.0150815	0.0138728	1.08712	0.277328	0.777428	0.0552199	0.0163883	3.36947	0.000791119	0.0104063	0.0401384	0.0177036	2.26725	0.023655	0.174906
TRAILR3	Tumor Necrosis Factor-related Apoptosis-inducing Ligand Receptor 3	-2.6053e-05	0.0148874	-0.00175	0.998604	0.998604	-0.017625	0.0175869	-1.00217	0.316581	0.541354	-0.0175989	0.0189983	-0.926343	0.354562	0.596455
TTR	Transthyretin	0.00346672	0.00696685	0.497602	0.618909	0.948934	-0.00398712	0.0082301	-0.484456	0.628202	0.807689	-0.00745383	0.00889061	-0.838394	0.402073	0.630776
TFF3	Trefoil factor 3	0.00160204	0.0334063	0.0479563	0.961764	0.998604	-0.0566458	0.0394636	-1.43539	0.151586	0.33664	-0.0582478	0.0426308	-1.36633	0.172239	0.460445
TNFR1	Tumor Necrosis Factor Receptor I	0.0105741	0.0155476	0.680109	0.496643	0.898157	0.0292352	0.0183668	1.59174	0.111858	0.294273	0.0186611	0.0198408	0.940541	0.347239	0.593778
TNFR2	Tumor necrosis factor receptor 2	0.00378812	0.00984185	0.3849	0.700419	0.994384	0.0253488	0.0116264	2.18028	0.0295428	0.131899	0.0215607	0.0125595	1.71669	0.0864441	0.298285
TIE2	Tyrosine kinase with Ig and EGF homology domains 2	-0.00160951	0.00876382	-0.183654	0.854334	0.996182	-0.00353097	0.0103529	-0.341061	0.733152	0.858692	-0.00192146	0.0111838	-0.171808	0.863635	0.955938
UPA	Urokinase-type Plasminogen Activator	-0.0156973	0.0126583	-1.24009	0.215327	0.729678	-0.0124962	0.0149535	-0.835669	0.403604	0.630684	0.00320116	0.0161536	0.19817	0.842965	0.942138
UPAR	Urokinase-type plasminogen activator receptor	0.024456	0.0160154	1.52703	0.12717	0.601015	0.0466277	0.0189193	2.46455	0.0139387	0.0821902	0.0221717	0.0204377	1.08484	0.278335	0.572994
VCAM1	Vascular Cell Adhesion Molecule-1	0.00488033	0.00791628	0.616493	0.537754	0.898157	0.0126538	0.00935168	1.35311	0.176424	0.359149	0.00777348	0.0101022	0.769484	0.441845	0.657005
VEGF	Vascular Endothelial Growth Factor	-0.0051774	0.016066	-0.322258	0.747346	0.996182	0.0117518	0.0189791	0.619197	0.535972	0.755505	0.0169292	0.0205023	0.825722	0.409221	0.635695
VEGFC	Vascular Endothelial Growth Factor C	-0.00848824	0.007789	-1.08977	0.276158	0.777428	-0.00605972	0.00920132	-0.658571	0.510371	0.727278	0.00242852	0.00993978	0.244323	0.807046	0.926208
VEGFR2	Vascular Endothelial Growth Factor Receptor 2	0.00172696	0.00775166	0.222786	0.823762	0.996182	0.0134798	0.00915721	1.47205	0.141422	0.324414	0.0117529	0.00989213	1.1881	0.235163	0.518776
VEGFR3	Vascular endothelial growth factor receptor 3	-0.0244959	0.0197706	-1.23901	0.215725	0.729678	0.0173736	0.0233554	0.74388	0.457179	0.683411	0.0418695	0.0252298	1.65953	0.0974225	0.308505
VDBP	Vitamin D-binding protein	-0.00508605	0.0163628	-0.31083	0.756015	0.996182	-0.0326105	0.0193298	-1.68706	0.092002	0.283675	-0.0275244	0.0208811	-1.31815	0.18785	0.460445
VKDPS	Vitamin K-Dependent Protein S	0.00397772	0.00775734	0.512768	0.608262	0.94844	0.0231042	0.00916393	2.52121	0.0118986	0.0753579	0.0191265	0.00989939	1.93209	0.0537201	0.228448
VN	Vitronectin	0.00341826	0.00863384	0.395915	0.692279	0.994384	0.0123314	0.0101994	1.20903	0.227026	0.441152	0.0089131	0.0110179	0.808964	0.418789	0.639401
VWF	von Willebrand Factor	0.0233357	0.0154463	1.51076	0.131266	0.601015	0.0570711	0.0182471	3.12768	0.00182915	0.0200996	0.0337354	0.0197116	1.71145	0.0874059	0.298285
YKL40	YKL-40	0.0306573	0.0173636	1.76561	0.0778635	0.532586	0.0208825	0.020512	1.01806	0.308973	0.53368	-0.00977477	0.0221582	-0.441135	0.659241	0.821849
