# Supplementary material for: Serum proteomic profiles of depressive subtypes
Source: Transl Psychiatry. 2016 Jul 12;6(7):e851–. doi: 10.1038/tp.2016.115 (PMC5545705; doi:10.1038/tp.2016.115)
Supplement: Supplementary Table 3 [file tp2016115x4.xls]

## Sheet: Table S3
Supplemental Table 3. Biological processes of the 24 makers associated to depressive subtypes (source: Human Discovery Map info)
Analyte	Full name	Function
A1Micr	Alpha-1-microglobulin	Alpha-1-microglobulin (A1M) is a small globular protein that is synthesized throughout the body, mainly in the liver. A1M is present in the plasma, urine, and cerebrospinal fluid. The protein functions to degrade heme and remove free radicals, thereby protecting cells from oxidative stress.
AACT	Alpha-1-Antichymotrypsin; serpin peptidase inhibitor, clade A (alpha-1 antiproteinase, antitrypsin), member 3	Alpha 1-antichymotrypsin (AACT) is an acute phase protein produced in the liver and a deficiency of the protein has been associated with liver disease. Mutations in AACT have been identified in patients with Parkinson disease and chronic obstructive pulmonary disease. The serpin 1-antichymotrypsin is a major component of brain amyloid plaques in Alzheimer's disease. In vitro, AACT interacts with …
ACE	Angiotensin-converting enzyme	Angiotensin-Converting Enzyme (ACE) is a member of the angiotensin family which includes peptides that act as vasoconstricting agents. ACE converts angiotensin to its activated form (called angiotensin II). ACE is also involved in the inactivation of bradykinin, a potent vasodilator. These two actions make ACE an ideal target in the treatment of conditions such as high blood pressure, heart failu…
ANG2	Angiopoeitin-2	Angiopoietin-2 (ANG-2) is a secreted protein growth factor that promotes angiogenesis. It binds to the receptor tyrosine kinase Tie-2 that is expressed on endothelial cells, and it is important in maintaining the integrity of adult blood vessels. Its antagonistic effect may be limited to cell receptors that occur within the vasculature. ANG-2 may therefore play a role in down-regulation of blood …
APN	Adiponectin	Adiponectin is a protein hormone that modulates a number of metabolic processes including glucose regulation and fatty acid catabolism. Secreted into the bloodstream exclusively from adipose tissue, adiponectin is very abundant in plasma relative to many hormones. Levels of the hormone are inversely correlated with body mass index (BMI). Adiponectin plays a role in the suppression of metabolic de…
B2M	Beta-2 Microglobulin	Beta-2-Microglobulin (B2M) is a protein found on the surfaces of all nucleated cells and is shed into the blood, particularly by tumor cells and lymphocytes. Due to its small size it passes through the glomerular membrane, but normally less than 1% is excreted due to reabsorption in the proximal tubules of the kidney. Therefore, high plasma levels occur in renal failure, inflammation, and neoplas…
C3	Complement C3	Complement C3 (C3) functions as an immune system protein that is involved in the activation of the complement system. Quantitation of C3 is used to detect an inborn deficiency of this factor or immunologic diseases in which C3 is consumed at an increased rate. These include lupus erythematosus, chronic active hepatitis, certain chronic infections, post-streptococcal and membranoproliferative glom…
CathD	Cathepsin D	Cathepsin D is a lysosomal aspartic protease, involved in intracellular protein breakdown. It may be a biomarker for breast cancer and Alzheimer's Disease.
CPep	C peptide	C-peptide is produced by the beta cells of the pancreas as part of the proinsulin molecule (insulin precursor). It initially connects (C-connecting) the A and B chains of proinsulin and is released when proinsulin is further processed into insulin. Originating from the same molecule, C-peptide and insulin are released into the blood stream in equal amounts. The half life of C-peptide (~30min) in …
CRP	C-reactive protein	C-Reactive Protein (CRP) is an acute phase reactant which can be used as a general screening aid for inflammatory diseases, infections, and neoplastic diseases. In addition to its usual value as an acute phase reactant, CRP in large concentrations (>5 mg/dL) predicts progression of erosions in rheumatoid arthritis. Elevated serum CRP is characteristic of bacterial, but not viral, meningitis or me…
FABPA	Fatty acid binding protein 4, adipocyte	Fatty Acid-Binding Protein, adipocyte (A-FABP), is expressed in adipocytes, macrophages and dendritic cells. A-FABP may be associated with obesity, type 2 diabetes, and cardiovascular diseases.
GH	Growth hormone	Human growth hormone (GH; hGH; Somatotropin) is produced in and released from the acidophilic cells of the anterior pituitary gland. Basal levels of GH in normal individuals are usually less than 2 ng/mL and are stable throughout the day. Normal elevations in GH occur following meals, after exercise, and during sleep. Children who fail to grow at the expected rate and who have short stature with …
GSTa	Glutathione S-transferase alpha 1;	Glutathione S-Transferase alpha (GST-alpha) is a member of a family of enzymes that utilize glutathione in reactions contributing to the transformation of a wide range of compounds including carcinogens, therapeutic drugs, and products of oxidative stress. These enzymes play a key role in the detoxification of such substances.
IGFBP1	Insulin-like growth factor-binding protein 1	Insulin-like Growth Factor-Binding Protein 1 (IGFBP-1) alters the interaction of IGFs with their cell surface receptors. Insulin-like Growth Factor-binding proteins prolong the half-life of the IGFs and have been shown to either inhibit or stimulate the growth-promoting effects of the IGFs on cell culture. IGFBP-I binds IGF-I and IGF-II equally well.
IGFBP2	Insulin-like growth factor-binding protein 2	Insulin like growth factor binding protein 2 (IGFBP-2) is a cysteine-rich protein with conserved cysteine residues clustered in the amino- and carboxy-terminal thirds of the molecule. IGFBPs modulate the biological activities of IGF proteins. Some IGFBPs may also have intrinsic bioactivity that is independent of their ability to bind IGF proteins. During development, IGFBP-2 is expressed in a num…
INS	Insulin	Insulin is a hormone, produced by pancreatic beta cells, that serves to increase glucose uptake from the blood. It has effects on the liver, skeletal muscles, and fat. Insulin circulates in high levels in patients with insulin-secreting pancreatic tumors (insulinomas) resulting in hypoglycemia. Accordingly, insulin immunoassays used in connection with a provocative dose of tolbutamide or calcium,…
Leptin	Leptin	Leptin is a protein hormone produced predominantly in the adipocytes and plays an important role in the regulation of body weight through the hypothalamic centers for hunger, body temperature, and energy expenditure. Increased leptin levels are seen in obese individuals and leptin levels have been shown to change under certain endocrine conditions. Its role in metabolism, insulin sensitivity, as …
MIF	Macrophage migration inhibitory factor (glycosylation-inhibiting factor);	Macrophage Migration Inhibitory Factor (MIF) is a nonglycosylated polypeptide expressed by several cells of the immune system. It is also expressed in the epithelial linings of the lung, skin, and gastrointestinal tract, as well as the adrenal and pituitary glands. MIF levels are known to increase in patients with sepsis or septic shock. MIF is a key cytokine in inflammatory diseases including rh…
MSLN	Mesothelin	Mesothelin (MSLN) is a 40-kDa cell surface glycoprotein that is highly expressed in pancreatic cancers, ovarian cancers, mesotheliomas, and others. The mesothelin gene encodes a 69-kDa precursor protein that is processed to a 40-kDa membrane-bound protein termed mesothelin and a 31-kDa shed fragment called megakaryocyte-potentiating factor (MPF) that is released from the cell.
PSAT	Phosphoserine Aminotransferase	Phosphoserine Aminotransferase (PSAT-1) is an enzyme involved in amino acid synthesis. It is expressed at high levels in the brain, liver, kidney and pancreas. PSAT1 is overexpressed in colon tumors.
SAP	Amyloid P component, serum	Serum Amyloid P-Component (SAP) is a small glycoprotein found in normal serum and in all amyloid deposits. It acts as an acute phase protein, modulates immunologic responses, inhibits elastase, and has been suggested as an indicator of liver disease or neurological disorders such as Alzheimer’s. SAP is a precursor of amyloid component P which is found in basement membrane and associated with amyl…
SHBG	Sex hormone-binding globulin	Sex hormone-binding globulin (SHBG) is a glycoprotein that binds to sex hormones, specifically testosterone and estradiol. These sex hormones circulate in the bloodstream bound mostly to SHBG and, to some degree, albumin. Only a small fraction is unbound, or "free," and thus biologically active and able to enter a cell to activate its receptor. Bioavailability of sex hormones is influenced by the…
TPA	Plasminogen activator, tissue	Tissue type Plasminogen activator (tPA) is a serine protease which converts the abundant proenzyme plasminogen to active plasmin, which in turn degrades fibrin, resulting in thrombolysis. Plasma tPA is also known to be complexed with PAI-1.
VWF	Von Willebrand factor	von Willebrand Factor (vWF), also known as ristocetin cofactor, is important in the maintenance of hemostasis. It promotes adhesion of platelets to the sites of vascular injury by forming a molecular bridge between sub-endothelial collagen matrix and platelet-surface receptor complex GPIb-IX-V. It also acts as a chaperone for coagulation factor VIII, delivering it to the site of injury, stabilizi…
